# Supplementary material for: First records of Gastrotricha from South Africa, with description of a new species of Halichaetonotus (Chaetonotida, Chaetonotidae)
Source: Zookeys. 2011 Oct 31;(142):1–13. doi: 10.3897/zookeys.142.2036 (PMC3208527; doi:10.3897/zookeys.142.2036)
Supplement: XML Treatment for Dactylopodola australiensis [file zookeys.142.2036-treatment1.xml]

<!DOCTYPE tp:taxon-treatment
  PUBLIC "-//TaxonX//DTD Taxonomic Treatment Publishing DTD v0 20100105//EN" "tax-treatment-NSO.dtd">
<tp:taxon-treatment xmlns:tp="http://www.plazi.org/taxpub"><tp:treatment-meta><mixed-citation publication-type="journal"><person-group><name><surname>Todaro</surname><given-names>M. Antonio</given-names></name><name><surname>Zotto</surname><given-names>Matteo Dal</given-names></name><name><surname>Bownes</surname><given-names>Sarah J.</given-names></name><name><surname>Perissinotto</surname><given-names>Renzo</given-names></name></person-group><article-title>First records of Gastrotricha from South Africa, with description of a new species of 
                    <italic>Halichaetonotus</italic> (Chaetonotida, Chaetonotidae)
                </article-title><source>Zookeys</source><day>31</day><month>10</month><year>2011</year><volume>2011</volume><issue>142</issue><fpage>1</fpage><lpage>13</lpage><pub-id pub-id-type="doi">10.3897/zookeys.142.2036</pub-id></mixed-citation></tp:treatment-meta><tp:nomenclature><tp:taxon-name>
                            <tp:taxon-name-part taxon-name-part-type="genus">Dactylopodola</tp:taxon-name-part>
                            <tp:taxon-name-part taxon-name-part-type="species">australiensis</tp:taxon-name-part>
                            <object-id xmlns:xlink="http://www.w3.org/1999/xlink" xlink:type="simple">http://species-id.net/wiki/Dactylopodola_australiensis</object-id>
                        </tp:taxon-name><tp:taxon-authority>Hochberg, 2003</tp:taxon-authority><xref ref-type="fig" rid="F1">Fig. 1A</xref></tp:nomenclature><tp:treatment-sec sec-type="Material"><title>Material.</title><p>1 specimen, South Africa, KwaZulu-Natal, St Lucia beach, 7 October 2010, SJ Bownes legit.</p></tp:treatment-sec><tp:treatment-sec sec-type="Morphometry"><title>Morphometry.</title><p>TL, 319 µm; PhL, 92 µm; PhIJ at U26; TbA, 4 per side; TbL, 1+1+1+2 per side; TbP, 5 per side; Ocellar granules absent.</p></tp:treatment-sec><tp:treatment-sec sec-type="Remarks"><title>Remarks.</title><p>the single specimen found is a young adult at the male phase. Among the nine species of <italic><tp:taxon-name>Dactylopodola</tp:taxon-name></italic> described so far (<xref ref-type="bibr" rid="B9">Hummon and Todaro 2010</xref>), the body shape of the specimen from South Africa most resembles <italic><tp:taxon-name>Dactylopodola australiensis</tp:taxon-name></italic> Hochberg, 2003, <italic><tp:taxon-name>Dactylopodola indica</tp:taxon-name></italic> (Rao &amp; Ganapati, 1968), <italic><tp:taxon-name>Dactylopodola mesotyphle</tp:taxon-name></italic> Hummon, Todaro, Tongiorgi &amp; Balsamo, 1998 and <italic><tp:taxon-name>Dactylopodola typhle</tp:taxon-name></italic> (Remane, 1927). By virtue of its body size (considering the age), number and arrangement of the adhesive tubes our specimen best approaches the morphometric traits of <italic><tp:taxon-name>Dactylopodola indica</tp:taxon-name></italic> and, especially, of <italic><tp:taxon-name>Dactylopodola australiensis</tp:taxon-name></italic>. <!--PageBreak--><!--PageBreak-->While <italic><tp:taxon-name>Dactylopodola indica</tp:taxon-name></italic> is reported (Rao and Ganapati 1968) to have only 2 TbA and 4 TbP per side (vs 4 and 5, respectively), <italic><tp:taxon-name>Dactylopodola australiensis</tp:taxon-name></italic> seems to differ from the South African specimen solely in the length of the pharynx (131 vs 92 µm) and in the position of the pharyngeo-intestinal junction (U34-U35 vs U26) (see Hochberg 2003); it is possible that dissimilarities are due to the early age of the African specimen.</p><fig id="F1" position="float" orientation="portrait"><label>Figure 1.</label><caption><p>Gastrotricha from St. Lucia beach, South Africa DIC photomicrographs. <bold>A–B</bold>
                                    <tp:taxon-name>Macrodasyida</tp:taxon-name>, <bold>C-F</bold>
                                    <tp:taxon-name>Chaetonotida</tp:taxon-name>. A, <italic><tp:taxon-name>Dactylopodola australiensis</tp:taxon-name></italic>, ventral view B, <italic><tp:taxon-name>Pseudostomella</tp:taxon-name></italic> sp., twisted juvenile  <bold>C</bold>
                                    <italic><tp:taxon-name>Halichaetonotus</tp:taxon-name></italic> sp.1, dorsal view <bold>D</bold>
                                    <italic><tp:taxon-name>Halichaetonotus</tp:taxon-name></italic> sp. 2, ventral view <bold>E</bold>
                                    <italic><tp:taxon-name>Heteroxenotrichula squamosa</tp:taxon-name></italic>, ventral view <bold>F</bold>
                                    <italic><tp:taxon-name>Xenotrichula</tp:taxon-name></italic> sp., dorsal view.</p></caption><graphic xmlns:xlink="http://www.w3.org/1999/xlink" xlink:href="ZooKeys-142-001-g001.jpg" position="float" orientation="portrait" xlink:type="simple"/></fig></tp:treatment-sec><ref-list><ref id="B9"><mixed-citation xmlns:xlink="http://www.w3.org/1999/xlink" xlink:type="simple"><person-group><name name-style="western"><surname>Hummon</surname><given-names>WD</given-names></name><name name-style="western"><surname>Todaro</surname><given-names>MA</given-names></name></person-group> (<year>2010</year>)<article-title> Analytic taxonomy and notes on marine, brackish-water and estuarine Gastrotricha.</article-title><source>Zootaxa </source><volume>2392</volume>: <fpage>1</fpage>-<lpage>32</lpage>.</mixed-citation></ref></ref-list></tp:taxon-treatment>
