# Supplementary material for: First records of Gastrotricha from South Africa, with description of a new species of Halichaetonotus (Chaetonotida, Chaetonotidae)
Source: Zookeys. 2011 Oct 31;(142):1–13. doi: 10.3897/zookeys.142.2036 (PMC3208527; doi:10.3897/zookeys.142.2036)
Supplement: XML Treatment for Pseudostomella [file zookeys.142.2036-treatment2.xml]

<!DOCTYPE tp:taxon-treatment
  PUBLIC "-//TaxonX//DTD Taxonomic Treatment Publishing DTD v0 20100105//EN" "tax-treatment-NSO.dtd">
<tp:taxon-treatment xmlns:tp="http://www.plazi.org/taxpub"><tp:treatment-meta><mixed-citation publication-type="journal"><person-group><name><surname>Todaro</surname><given-names>M. Antonio</given-names></name><name><surname>Zotto</surname><given-names>Matteo Dal</given-names></name><name><surname>Bownes</surname><given-names>Sarah J.</given-names></name><name><surname>Perissinotto</surname><given-names>Renzo</given-names></name></person-group><article-title>First records of Gastrotricha from South Africa, with description of a new species of 
                    <italic>Halichaetonotus</italic> (Chaetonotida, Chaetonotidae)
                </article-title><source>Zookeys</source><day>31</day><month>10</month><year>2011</year><volume>2011</volume><issue>142</issue><fpage>1</fpage><lpage>13</lpage><pub-id pub-id-type="doi">10.3897/zookeys.142.2036</pub-id></mixed-citation></tp:treatment-meta><tp:nomenclature><tp:taxon-name>
                            <tp:taxon-name-part taxon-name-part-type="genus">Pseudostomella</tp:taxon-name-part>
                            <object-id xmlns:xlink="http://www.w3.org/1999/xlink" xlink:type="simple">http://species-id.net/wiki/Pseudostomella</object-id>
                        </tp:taxon-name><tp:taxon-status xmlns:xlink="http://www.w3.org/1999/xlink" xlink:type="simple">sp.</tp:taxon-status><xref ref-type="fig" rid="F1">Fig. 1B</xref></tp:nomenclature><tp:treatment-sec sec-type="Material"><title>Material.</title><p>1 juvenile specimen, South Africa, KwaZulu-Natal, St Lucia beach, 22 February 2010, NAF Miranda legit.</p></tp:treatment-sec><tp:treatment-sec sec-type="Morphometry"><title>Morphometry.</title><p>TL, 208.6 µm; PhL, 92 µm; PhIJ at U26; oral palps, 36.4 µm in length, showing 5 dorsal and 6 ventral papillae; cuticular covering made up of relatively large tetrancres; TbA, 3 per side; TbL, 5 per side; TbP, 4 per side, 3 at the end of the caudal pedicle and 1 near its base (inner side).</p></tp:treatment-sec><tp:treatment-sec sec-type="Remarks"><title>Remarks.</title><p>The anatomical traits of the animal from South Africa do not seem to match those of any other known species of <italic><tp:taxon-name>Pseudostomella</tp:taxon-name></italic>.However, specimen was a juvenile (i.e., not reproductively mature) and so could not be fully described. Should an adult be found in the future, useful comparisons could be restricted to species bearing a cuticular covering made up of tetrancres and relatively long caudal pedicles.</p></tp:treatment-sec><tp:treatment-sec><!--Section generated to contain objects referenced in tp:taxon-treatment.--><fig id="F1" position="float" orientation="portrait"><label>Figure 1.</label><caption><p>Gastrotricha from St. Lucia beach, South Africa DIC photomicrographs. <bold>A–B</bold>
                                    <tp:taxon-name>Macrodasyida</tp:taxon-name>, <bold>C-F</bold>
                                    <tp:taxon-name>Chaetonotida</tp:taxon-name>. A, <italic><tp:taxon-name>Dactylopodola australiensis</tp:taxon-name></italic>, ventral view B, <italic><tp:taxon-name>Pseudostomella</tp:taxon-name></italic> sp., twisted juvenile  <bold>C</bold>
                                    <italic><tp:taxon-name>Halichaetonotus</tp:taxon-name></italic> sp.1, dorsal view <bold>D</bold>
                                    <italic><tp:taxon-name>Halichaetonotus</tp:taxon-name></italic> sp. 2, ventral view <bold>E</bold>
                                    <italic><tp:taxon-name>Heteroxenotrichula squamosa</tp:taxon-name></italic>, ventral view <bold>F</bold>
                                    <italic><tp:taxon-name>Xenotrichula</tp:taxon-name></italic> sp., dorsal view.</p></caption><graphic xmlns:xlink="http://www.w3.org/1999/xlink" xlink:href="ZooKeys-142-001-g001.jpg" position="float" orientation="portrait" xlink:type="simple"/></fig></tp:treatment-sec></tp:taxon-treatment>
