# Supplementary material for: First records of Gastrotricha from South Africa, with description of a new species of Halichaetonotus (Chaetonotida, Chaetonotidae)
Source: Zookeys. 2011 Oct 31;(142):1–13. doi: 10.3897/zookeys.142.2036 (PMC3208527; doi:10.3897/zookeys.142.2036)
Supplement: XML Treatment for Halichaetonotus [file zookeys.142.2036-treatment5.xml]

<!DOCTYPE tp:taxon-treatment
  PUBLIC "-//TaxonX//DTD Taxonomic Treatment Publishing DTD v0 20100105//EN" "tax-treatment-NSO.dtd">
<tp:taxon-treatment xmlns:tp="http://www.plazi.org/taxpub"><tp:treatment-meta><mixed-citation publication-type="journal"><person-group><name><surname>Todaro</surname><given-names>M. Antonio</given-names></name><name><surname>Zotto</surname><given-names>Matteo Dal</given-names></name><name><surname>Bownes</surname><given-names>Sarah J.</given-names></name><name><surname>Perissinotto</surname><given-names>Renzo</given-names></name></person-group><article-title>First records of Gastrotricha from South Africa, with description of a new species of 
                    <italic>Halichaetonotus</italic> (Chaetonotida, Chaetonotidae)
                </article-title><source>Zookeys</source><day>31</day><month>10</month><year>2011</year><volume>2011</volume><issue>142</issue><fpage>1</fpage><lpage>13</lpage><pub-id pub-id-type="doi">10.3897/zookeys.142.2036</pub-id></mixed-citation></tp:treatment-meta><tp:nomenclature><tp:taxon-name>
                            <tp:taxon-name-part taxon-name-part-type="genus">Halichaetonotus</tp:taxon-name-part>
                        </tp:taxon-name><tp:taxon-status xmlns:xlink="http://www.w3.org/1999/xlink" xlink:type="simple">sp. 2</tp:taxon-status><xref ref-type="fig" rid="F1">Fig. 1D</xref></tp:nomenclature><tp:treatment-sec sec-type="Material"><title>Material.</title><p>2 adult specimens and 2 juveniles, South Africa, KwaZulu-Natal, St Lucia beach, 22 February 2010, NAF Miranda legit.</p></tp:treatment-sec><tp:treatment-sec sec-type="Morphometry"><title>Morphometry.</title><p>TL, up to 104 µm; PhL, up to 25 µm; PhIJ at U29; FuL, up to 17.5 (adhesive tube 13 µm); dorsal cuticular covering made up of nine columns of 17 slightly overlapping, keeled scales. Scales round (up to 2–3 µm in diameter) on head<!--PageBreak--> and neck region becoming elliptical (up to 5 × 2 µm) over trunk. Ventrolaterally, 1+1 columns of hydrofoil scales bearing large lamellae.</p></tp:treatment-sec><tp:treatment-sec sec-type="Remarks"><title>Remarks.</title><p>Morphometry and general appearance of the specimens found at St Lucia match the metric and meristic characteristics of the cosmopolitan <italic><tp:taxon-name>Halichaetonotus decipiens</tp:taxon-name></italic> (Remane, 1929). Unfortunately, the detritus attached to the ventral side of one of the two adults and the large egg inside the second, prevented the observation of the cuticular details on the ventral side. Consequently, that identification to species cannot be made without reasonable doubts.</p></tp:treatment-sec><tp:treatment-sec><!--Section generated to contain objects referenced in tp:taxon-treatment.--><fig id="F1" position="float" orientation="portrait"><label>Figure 1.</label><caption><p>Gastrotricha from St. Lucia beach, South Africa DIC photomicrographs. <bold>A–B</bold>
                                    <tp:taxon-name>Macrodasyida</tp:taxon-name>, <bold>C-F</bold>
                                    <tp:taxon-name>Chaetonotida</tp:taxon-name>. A, <italic><tp:taxon-name>Dactylopodola australiensis</tp:taxon-name></italic>, ventral view B, <italic><tp:taxon-name>Pseudostomella</tp:taxon-name></italic> sp., twisted juvenile  <bold>C</bold>
                                    <italic><tp:taxon-name>Halichaetonotus</tp:taxon-name></italic> sp.1, dorsal view <bold>D</bold>
                                    <italic><tp:taxon-name>Halichaetonotus</tp:taxon-name></italic> sp. 2, ventral view <bold>E</bold>
                                    <italic><tp:taxon-name>Heteroxenotrichula squamosa</tp:taxon-name></italic>, ventral view <bold>F</bold>
                                    <italic><tp:taxon-name>Xenotrichula</tp:taxon-name></italic> sp., dorsal view.</p></caption><graphic xmlns:xlink="http://www.w3.org/1999/xlink" xlink:href="ZooKeys-142-001-g001.jpg" position="float" orientation="portrait" xlink:type="simple"/></fig></tp:treatment-sec></tp:taxon-treatment>
