# Supplementary material for: First records of Gastrotricha from South Africa, with description of a new species of Halichaetonotus (Chaetonotida, Chaetonotidae)
Source: Zookeys. 2011 Oct 31;(142):1–13. doi: 10.3897/zookeys.142.2036 (PMC3208527; doi:10.3897/zookeys.142.2036)
Supplement: XML Treatment for Heteroxenotrichula squamosa [file zookeys.142.2036-treatment6.xml]

<!DOCTYPE tp:taxon-treatment
  PUBLIC "-//TaxonX//DTD Taxonomic Treatment Publishing DTD v0 20100105//EN" "tax-treatment-NSO.dtd">
<tp:taxon-treatment xmlns:tp="http://www.plazi.org/taxpub"><tp:treatment-meta><mixed-citation publication-type="journal"><person-group><name><surname>Todaro</surname><given-names>M. Antonio</given-names></name><name><surname>Zotto</surname><given-names>Matteo Dal</given-names></name><name><surname>Bownes</surname><given-names>Sarah J.</given-names></name><name><surname>Perissinotto</surname><given-names>Renzo</given-names></name></person-group><article-title>First records of Gastrotricha from South Africa, with description of a new species of 
                    <italic>Halichaetonotus</italic> (Chaetonotida, Chaetonotidae)
                </article-title><source>Zookeys</source><day>31</day><month>10</month><year>2011</year><volume>2011</volume><issue>142</issue><fpage>1</fpage><lpage>13</lpage><pub-id pub-id-type="doi">10.3897/zookeys.142.2036</pub-id></mixed-citation></tp:treatment-meta><tp:nomenclature><tp:taxon-name>
                            <tp:taxon-name-part taxon-name-part-type="genus">Heteroxenotrichula</tp:taxon-name-part>
                            <tp:taxon-name-part taxon-name-part-type="species">squamosa</tp:taxon-name-part>
                            <object-id xmlns:xlink="http://www.w3.org/1999/xlink" xlink:type="simple">http://species-id.net/wiki/Heteroxenotrichula_squamosa</object-id>
                        </tp:taxon-name><tp:taxon-authority>Wilke, 1954</tp:taxon-authority><xref ref-type="fig" rid="F1">Fig. 1E</xref></tp:nomenclature><tp:treatment-sec sec-type="Material"><title>Material.</title><p>1 adult specimen, South Africa, KwaZulu-Natal, St Lucia beach, 22 February 2010, NAF Miranda legit.</p></tp:treatment-sec><tp:treatment-sec sec-type="Morphometry"><title>Morphometry.</title><p>TL, 179 µm; PhL, 41.5 µm; PhIJ at U25.6; FuL, 52.3 µm (adhesive tube 20.5 µm); Dorsal cuticular covering made up of seven columns of 43–45 overlapping, scales extending laterally as hydrofoil scales. Ten flat scales on the inner margin of each furcal branch. Two pairs of head sensory cirri, 17–28 µm in length, 1 pair of head tentacles, 11.5 µm in length.</p></tp:treatment-sec><tp:treatment-sec sec-type="Remarks"><title>Remarks.</title><p>morphometry and general appearance of the specimen from St. Lucia is in general accordance with data reported for the cosmopolitan <italic><tp:taxon-name>Halichaetonotus squamosa</tp:taxon-name></italic>; in particular, the South African specimen appears of a size intermediate between individuals of the Mediterranean populations described by <xref ref-type="bibr" rid="B23">Wilke (1954)</xref> and <xref ref-type="bibr" rid="B11">Luporini et al. (1973)</xref> and specimens described from the Atlantic coast of France by <xref ref-type="bibr" rid="B14">Ruppert (1979)</xref>.</p></tp:treatment-sec><tp:treatment-sec><!--Section generated to contain objects referenced in tp:taxon-treatment.--><fig id="F1" position="float" orientation="portrait"><label>Figure 1.</label><caption><p>Gastrotricha from St. Lucia beach, South Africa DIC photomicrographs. <bold>A–B</bold>
                                    <tp:taxon-name>Macrodasyida</tp:taxon-name>, <bold>C-F</bold>
                                    <tp:taxon-name>Chaetonotida</tp:taxon-name>. A, <italic><tp:taxon-name>Dactylopodola australiensis</tp:taxon-name></italic>, ventral view B, <italic><tp:taxon-name>Pseudostomella</tp:taxon-name></italic> sp., twisted juvenile  <bold>C</bold>
                                    <italic><tp:taxon-name>Halichaetonotus</tp:taxon-name></italic> sp.1, dorsal view <bold>D</bold>
                                    <italic><tp:taxon-name>Halichaetonotus</tp:taxon-name></italic> sp. 2, ventral view <bold>E</bold>
                                    <italic><tp:taxon-name>Heteroxenotrichula squamosa</tp:taxon-name></italic>, ventral view <bold>F</bold>
                                    <italic><tp:taxon-name>Xenotrichula</tp:taxon-name></italic> sp., dorsal view.</p></caption><graphic xmlns:xlink="http://www.w3.org/1999/xlink" xlink:href="ZooKeys-142-001-g001.jpg" position="float" orientation="portrait" xlink:type="simple"/></fig></tp:treatment-sec><ref-list><ref id="B23"><mixed-citation xmlns:xlink="http://www.w3.org/1999/xlink" xlink:type="simple"><person-group><name name-style="western"><surname>Wilke</surname><given-names>U</given-names></name></person-group> (<year>1954</year>)<article-title> Mediterrane Gastrotrichen.</article-title><source>Zoologische Jahrbücher Abteilung Systematik Geographie und Biologie der Tiere (Jena) </source><volume>82</volume>: <fpage>497</fpage>-<lpage>550</lpage>.</mixed-citation></ref><ref id="B11"><mixed-citation xmlns:xlink="http://www.w3.org/1999/xlink" xlink:type="simple"><person-group><name name-style="western"><surname>Luporini</surname><given-names>P</given-names></name><name name-style="western"><surname>Magagnini</surname><given-names>G</given-names></name><name name-style="western"><surname>Tongiorgi</surname><given-names>P</given-names></name></person-group> (<year>1973</year>)<article-title> Chaetonotoid gastrotrichs of the Tuscan coast.</article-title><source>Bollettino di Zoologia </source><volume>40</volume>: <fpage>31</fpage>-<lpage>40</lpage>. <ext-link ext-link-type="uri" xlink:href="http://dx.doi.org/10.1080/11250007309427479" xlink:type="simple">doi: 10.1080/11250007309427479</ext-link></mixed-citation></ref><ref id="B14"><mixed-citation xmlns:xlink="http://www.w3.org/1999/xlink" xlink:type="simple"><person-group><name name-style="western"><surname>Ruppert</surname><given-names>EE</given-names></name></person-group> (<year>1979</year>)<article-title> Morphology and systematics of the Xenotrichulidae (Gastrotricha, Chaetonotida).</article-title><source>Mikrofauna des Meeresbodens </source><volume>76</volume>: <fpage>1</fpage>-<lpage>56</lpage>.</mixed-citation></ref></ref-list></tp:taxon-treatment>
