# Supplementary material for: First records of Gastrotricha from South Africa, with description of a new species of Halichaetonotus (Chaetonotida, Chaetonotidae)
Source: Zookeys. 2011 Oct 31;(142):1–13. doi: 10.3897/zookeys.142.2036 (PMC3208527; doi:10.3897/zookeys.142.2036)
Supplement: XML Treatment for Xenotrichula [file zookeys.142.2036-treatment7.xml]

<!DOCTYPE tp:taxon-treatment
  PUBLIC "-//TaxonX//DTD Taxonomic Treatment Publishing DTD v0 20100105//EN" "tax-treatment-NSO.dtd">
<tp:taxon-treatment xmlns:tp="http://www.plazi.org/taxpub"><tp:treatment-meta><mixed-citation publication-type="journal"><person-group><name><surname>Todaro</surname><given-names>M. Antonio</given-names></name><name><surname>Zotto</surname><given-names>Matteo Dal</given-names></name><name><surname>Bownes</surname><given-names>Sarah J.</given-names></name><name><surname>Perissinotto</surname><given-names>Renzo</given-names></name></person-group><article-title>First records of Gastrotricha from South Africa, with description of a new species of 
                    <italic>Halichaetonotus</italic> (Chaetonotida, Chaetonotidae)
                </article-title><source>Zookeys</source><day>31</day><month>10</month><year>2011</year><volume>2011</volume><issue>142</issue><fpage>1</fpage><lpage>13</lpage><pub-id pub-id-type="doi">10.3897/zookeys.142.2036</pub-id></mixed-citation></tp:treatment-meta><tp:nomenclature><tp:taxon-name>
                            <tp:taxon-name-part taxon-name-part-type="genus">Xenotrichula</tp:taxon-name-part>
                            <object-id xmlns:xlink="http://www.w3.org/1999/xlink" xlink:type="simple">http://species-id.net/wiki/Halichaetonotus</object-id>
                        </tp:taxon-name><tp:taxon-status xmlns:xlink="http://www.w3.org/1999/xlink" xlink:type="simple">sp.</tp:taxon-status><xref ref-type="fig" rid="F1">Fig. 1F</xref></tp:nomenclature><tp:treatment-sec sec-type="Material"><title>Material.</title><p>1 adult specimen. South Africa, KwaZulu-Natal, St Lucia beach, 22 February 2010, NAF Miranda legit.</p></tp:treatment-sec><tp:treatment-sec sec-type="Morphometry"><title>Morphometry.</title><p>TL, 196 µm; PhL, 49.5 µm; PhIJ at U29; FuL, 27 µm (adhesive tube 10.2 µm); dorsal cuticular covering made up of 15 columns of 48 pedunculated scales (median column).</p></tp:treatment-sec><tp:treatment-sec sec-type="Remarks"><title>Remarks.</title><p>Morphometry and general appearance of the specimens found at St Lucia fall within the taxonomic range of the cosmopolitan <italic><tp:taxon-name>Xenotrichula intermedia</tp:taxon-name></italic> Remane, 1934 and of an as yet unnamed <italic><tp:taxon-name>Xenotrichula</tp:taxon-name></italic> sp. from Kuwait. The latter two species are siblings, sharing almost identical external morphology but very different organization of the muscular system (see <xref ref-type="bibr" rid="B10">Leasi and Todaro 2009</xref>). Technical reasons (several specimens are necessary) prevented the use of confocal laser scanning microscopy to study the organization of the muscular system in the only specimen available. Consequently, identification of the animal found at St. Lucia could not be made with sufficient confidence.</p></tp:treatment-sec><tp:treatment-sec><!--Section generated to contain objects referenced in tp:taxon-treatment.--><fig id="F1" position="float" orientation="portrait"><label>Figure 1.</label><caption><p>Gastrotricha from St. Lucia beach, South Africa DIC photomicrographs. <bold>A–B</bold>
                                    <tp:taxon-name>Macrodasyida</tp:taxon-name>, <bold>C-F</bold>
                                    <tp:taxon-name>Chaetonotida</tp:taxon-name>. A, <italic><tp:taxon-name>Dactylopodola australiensis</tp:taxon-name></italic>, ventral view B, <italic><tp:taxon-name>Pseudostomella</tp:taxon-name></italic> sp., twisted juvenile  <bold>C</bold>
                                    <italic><tp:taxon-name>Halichaetonotus</tp:taxon-name></italic> sp.1, dorsal view <bold>D</bold>
                                    <italic><tp:taxon-name>Halichaetonotus</tp:taxon-name></italic> sp. 2, ventral view <bold>E</bold>
                                    <italic><tp:taxon-name>Heteroxenotrichula squamosa</tp:taxon-name></italic>, ventral view <bold>F</bold>
                                    <italic><tp:taxon-name>Xenotrichula</tp:taxon-name></italic> sp., dorsal view.</p></caption><graphic xmlns:xlink="http://www.w3.org/1999/xlink" xlink:href="ZooKeys-142-001-g001.jpg" position="float" orientation="portrait" xlink:type="simple"/></fig></tp:treatment-sec><ref-list><ref id="B10"><mixed-citation xmlns:xlink="http://www.w3.org/1999/xlink" xlink:type="simple"><person-group><name name-style="western"><surname>Leasi</surname><given-names>F</given-names></name><name name-style="western"><surname>Todaro</surname><given-names>MA</given-names></name></person-group> (<year>2009</year>)<article-title> Meiofaunal cryptic species revealed by confocal microscopy: the case of <italic>Xenotrichula intermedia</italic> (Gastrotricha).</article-title><source>Marine Biology </source><volume>156</volume>: <fpage>1335</fpage>-<lpage>1346</lpage>. <ext-link ext-link-type="uri" xlink:href="http://dx.doi.org/10.1007/s00227-009-1175-4" xlink:type="simple">doi: 10.1007/s00227-009-1175-4</ext-link></mixed-citation></ref></ref-list></tp:taxon-treatment>
